# Supplementary material for: Knowledge, attitudes, practices, and the effects of COVID-19 among the youth in Kenya
Source: BMC Public Health. 2021 May 30;21:1020. doi: 10.1186/s12889-021-11067-2 (PMC8164891; doi:10.1186/s12889-021-11067-2)
Supplement: Supplementary file 1 — Additional file 1. [file 12889_2021_11067_MOESM1_ESM.xls]

## Sheet: Background characteristics 
Table 1 : Characteristics of the study respondents
Characteristics	Female		Male		Total		P values
	n	(%)	n	(%)	n	(%)
	1083		1073		2156
Average age (SD)	25.4	-3.6	26.8	-3.7	26.1	-3.7	<0.001
Age distribution	1083		1073		2156
18-19	41	3.78578	15	1.39795	56	2.5974
20-24	445	41.0896	293	27.3066	738	34.2301
25-29	439	40.5355	485	45.2004	924	42.8571	<0.001
30-34	158	14.5891	280	26.0951	438	20.3154
University	1083		1073		2156
Completed Primary School and below	14	1.29271	7	0.652377	21	0.974026
Completed Secondary School and below	111	10.2493	73	6.74054	184	8.53432
Incomplete Higher Education	172	15.8818	179	16.5282	351	16.2801	0.013
Completed Higher Education	786	72.5762	814	75.1616	1600	74.2115
Marital status	1083		1073		2156
Married	221	20.4063	349	32.5256	570	26.4378
Separated	14	1.29271	13	1.21156	27	1.25232	<0.001
Single	823	75.9926	685	63.8397	1508	69.9443
No response	25	2.3084	26	2.42311	51	2.36549
Employment status	1083		1073		2156
No employment	606	55.9557	465	43.3364	1071	49.6753
Self employed	285	26.3158	327	30.4753	612	28.3859	<0.001
Formal employment	160	14.7738	257	23.9515	417	19.3414
No response	32	2.95476	24	2.23672	56	2.5974

## Sheet: Knowledge_symptoms, prevention
Table 2: Knowledge of COVID-19 symptoms and preventive measures
	Female		Male		Total		p value
	n	(%)	n	(%)	n (%)
% of respondents reporting knowledge of the following symptoms	1083		1073		2156						Female	Male
Fever/High Fever above 38	1053	97.2299	1014	94.5014	2067	95.872	0.001			High Fever above 38	97.2	94.5
Difficulty breathing	988	91.2281	969	90.3075	1957	90.7699	0.13			Difficulty breathing	91.2	90.3
Dry cough	915	84.4875	885	82.479	1800	83.4879	0.209			Dry cough	84.5	82.5
Headache	703	64.9123	678	63.1873	1381	64.0538	0.404			Headache	64.9	63.2
Sore Throat	652	60.2031	578	53.8677	1230	57.0501	0.003			Sore Throat	60.2	53.9
Tiredness/fatigue	558	51.5235	480	44.7344	1038	48.1447	0.002			Tiredness/fatigue	51.5	44.7
Body Ache	343	31.6713	324	30.1957	667	30.9369	0.459			Body Ache	31.7	30.2
Generalized discomfort	259	23.9151	262	24.4175	521	24.1651	0.785			Sore Throat	60.2	53.9
Running nose	249	22.9917	239	22.274	488	22.6345	0.691			Generalized discomfort	23.9	24.4
Loss of taste	218	20.1293	160	14.9115	378	17.5325	0.001			Running nose	23	22.3
Loss of smell	186	17.1745	143	13.3271	329	15.2597	0.013			Loss of taste	20.1	14.9
Diarrhea	143	13.2041	118	10.9972	261	12.1058	0.116			Loss of smell	17.2	13.3
Don’t know/ no response	4	0.369344	4	0.372787	8	0.371058	0.99			Diarrhea	13.2	11
Average no of signs (0-10) (SD)	5.3	-1.9	4.9	-1.9	5.2	-1.9	<0.001
Knowledge on prevention of COVID-19
	Female		Male		Total		P values
% of respondents reporting the following as ways of preventing COVID-19	1083	(%)	1073	(%)	2156	(%)
Wash hands with soap and running water	1069	98.7073	1046	97.4837	2115	98.0983	0.038
Use hand sanitizer	1042	96.2142	1020	95.0606	2062	95.6401	0.19
Wear masks	1018	93.9982	989	92.1715	2007	93.0891	0.095				Female	73.3
Stand 1-2 meters away from people	946	87.35	952	88.7232	1898	88.0334	0.326				Male	71.3
Stay home unless urgent	961	88.735	925	86.2069	1886	87.4768	0.076
Do not touch face	956	88.2733	921	85.8341	1877	87.0594	0.092
Do not shake hands	955	88.181	935	87.1389	1890	87.6623	0.462
Use digital money	867	80.0554	838	78.0988	1705	79.0816	0.264
Don't go to weddings/funerals	771	71.1911	739	68.8723	1510	70.0371	0.24
Don't go to church/mosque	763	70.4524	730	68.0336	1493	69.2486	0.224
Reduce the number of people I come in contact with	723	66.759	713	66.4492	1436	66.6048	0.879
Avoid public transport/travelling	690	63.7119	645	60.1118	1335	61.9202	0.085
Scrub/clean surfaces	711	65.651	584	54.4268	1295	60.0649	<0.001
Get tested for coronavirus	459	42.3823	527	49.1146	986	45.7328	0.002
Average scores (0-15) (SD)	11	-3.3	10.7	-3.5	10.9	-3.4	0.104

## Sheet: Risk perception 
Table 3: Perception of risk of COVID-19 infections
	Female		Male		Total		P value
% of respondents who reported the following as being at risk	1083	(%)	1073	(%)	2156	(%)				Female	Male
Elderly/over 50/over 60	681	62.8809	692	64.4921	1373	63.6827	0.437		Elderly/over 50/over 60	62.9	64.5
Sick/weak immune systems	657	60.6648	631	58.8071	1288	59.7403	0.379		Sick/weak immune systems	60.7	64.5
People with TB	438	40.4432	444	41.3793	882	40.9091	0.658		People with TB	40.4	41.4
People with HIV	424	39.1505	438	40.8201	862	39.9814	0.429		People with HIV	39.2	40.8
Pregnant women	383	35.3647	302	28.1454	685	31.7718	<0.001		Pregnant women	35.4	28.1
Children	278	25.6694	252	23.4856	530	24.5826	0.239		Adolescents and youth	10.1	11.4
Men	125	11.542	127	11.836	252	11.6883	0.832		Everyone	7.1	7.1
People in cold countries	114	10.5263	131	12.2088	245	11.3636	0.218
Adolescents and youth	109	10.0646	122	11.37	231	10.7143	0.327
Women	93	8.58726	88	8.2013	181	8.39518	0.747
Everyone	77	7.10988	76	7.08295	153	7.09647	0.981
Don’t know, no response	6	0.554017	10	0.931966	16	0.742115	0.307
% of respondents who reported different risk levels (self) of COVID-19 infection	1062		1048		2110
Low risk	322	30.3202	289	27.5763	611	28.9573
Medium risk	406	38.2298	414	39.5038	820	38.8626
High risk	267	25.1412	288	27.4809	555	26.3033
No Risk	29	2.7307	27	2.57634	56	2.65403	0.467
Don’t know, no response	38	3.57815	30	2.8626	68	3.22275
Low or no risk	351	33.0508	316	30.1527	667	31.6114	0.137
Reason for perceived self-low risk	351	(%)	316	(%)	667	(%)
I'm young	25	7.12251	38	12.0253	63	9.44528	0.031
God protects me	74	21.0826	89	28.1646	163	24.4378	0.034
The hot weather/climate	16	4.5584	28	8.86076	44	6.5967	0.025
COVID is not in Africa/Kenya	1	0.2849	1	0.316456	2	0.29985	0.941
I haven't travelled	154	43.8746	135	42.7215	289	43.3283	0.764
I am not a Mzungu or Chinese	1	0.2849	4	1.26582	5	0.749625	0.143
COVID is a lie	0	0	1	0.316456	1	0.149925	0.292
Don't know, no response	35	9.97151	28	8.86076	63	9.44528	0.624
% of respondents who reported that chances of someone in community being at risk are:	1069	(%)	1060	(%)	2129	(%)	n (%)			Concern by youth if infected		Concern by youth if household member is infected
Low	118	11.0384	113	10.6604	231	10.8502				Female	Male	Female	Male
Medium	392	36.6698	360	33.9623	752	35.3217			Not concerned	0.6	1.2	0.2	0.5
High	519	48.55	546	51.5094	1065	50.0235	0.089		Mildly concerned	5.6	8	2.5	3.7
None	1	0.0935454	8	0.754717	9	0.422734			Very concerned	93	90.1	96.6	95.1
Already had corona	39	3.64827	33	3.11321	72	3.38187
Level of concern if infected	1064		1063		2127
Not concerned	6	0.56391	13	1.22295	19	0.893277
Mildly concerned	60	5.6391	85	7.99624	145	6.81711	0.058
Very concerned	990	93.0451	958	90.1223	1948	91.5844
No response	8	0.75188	7	0.658514	15	0.705219
Level of concern if household member infected	1072		1058		2130
Not concerned	2	0.186567	5	0.47259	7	0.328638
Mildly concerned	27	2.51866	39	3.6862	66	3.09859	0.274
Very concerned	1036	96.6418	1006	95.0851	2042	95.8685
No response	7	0.652985	8	0.756144	15	0.704225

## Sheet: Source of information
Table 4: Use of various channels as sources of COVID-19 information
	Female		Male		Total		P values
% of reporting always using the following sources of information about COVID-19	1074	(%)	1066	(%)	2140	(%)					Female	Male
Social media	728	67.784	692	64.9156	1420	66.3551	0.164			Social media	67.8	64.9
Television programs/shows	719	66.946	613	57.5047	1332	62.243	<0.001			Television programs	66.9	57.3
Friends	567	52.7933	499	46.8105	1066	49.8131	0.011			Friends/Peers	52.8	46.8
Internet	537	50	517	48.4991	1054	49.2523	0.018			Internet	50	48.5
Radio programs/shows	444	41.3408	393	36.8668	837	39.1121	0.006			Radio programs	41.3	36.9
Spouse	270	25.1397	365	34.2402	635	29.6729	<0.001			Spouse	25.1	34.2
Government SMS's	284	26.4432	282	26.454	566	26.4486	0.884			Government SMS's	26.4	26.5
Work colleagues	182	16.946	234	21.9512	416	19.4393	<0.001			Work colleagues	16.9	22
Acquaintances / neighbors	134	12.4767	156	14.6341	290	13.5514	<0.001			Acquaintances / neighbors	12.5	14.6
Posters/print advert	163	15.1769	124	11.6323	287	13.4112	<0.001			Posters/print advert	15.2	11.6
Books/magazines	151	14.0596	111	10.4128	262	12.243	0.008
Public health facility (hosp, clinic)	116	10.8007	135	12.6642	251	11.729	<0.001
NGO provider	126	11.7318	121	11.3508	247	11.5421	0.15
Public announcement with megaphone	116	10.8007	90	8.44278	206	9.62617	<0.001
Private health clinic (hosp, clinic)	70	6.51769	90	8.44278	160	7.47664	0.001
Community health worker	75	6.98324	101	9.47467	176	8.2243	<0.001
Church	67	6.23836	57	5.34709	124	5.79439	0.016
Pharmacy	45	4.18994	61	5.72233	106	4.95327	0.055
Community meetings/spaces	36	3.35196	37	3.47092	73	3.41121	0.013

## Sheet: Preventive behaviors
Figure 2: Adoption of preventive behaviors as a result of receiving COVID-19 information
	Female		Male		Total		P values
% reporting the following as a result of messaging they are	1072	(%)	1063	(%)	2135	(%)					Female	Male
I avoid unnecessary travel	1064	99.3464	1053	99.3396	2117	99.343	0.985			Avoid unnecessary travel	99.3	99.3
Wash hands more frequently	1049	97.8545	1038	97.6482	2087	97.7518	0.748			Wash hands more frequently	97.9	97.6
I avoid crowded placed	1054	98.0465	1022	96.4151	2076	97.2365	0.021			Use my mask while going out	98.2	97.3
Use my mask while going out	1054	98.2293	1027	97.2538	2081	97.7454	0.13			Avoid crowded placed	98	96.4
Always wash with soap and water	866	82.8708	861	83.1884	1727	83.0288	0.255			Always wash with soap and water	82.9	83.2
Set up more hand washing facilities	784	73.271	728	69.0047	1512	71.1529	0.03			Use hand sanitser when cannot access water	83.2	77.1
Use hand sanitser when cannot access water and soap	889	83.2397	811	77.0913	1700	80.1887	<0.001			Set up more hand washing facilities	73.3	69
Barriers to hand washing with soap and water	199		198		397
No water in house	18	9.04523	34	17.1717	52	13.0982	0.016
No access to soap in house	31	15.5779	33	16.6667	64	16.1209	0.768
No water in community	30	15.0754	35	17.6768	65	16.3728	0.484
No soap in community	24	12.0603	42	21.2121	66	16.6247	0.014
Cannot afford extra water	37	18.593	48	24.2424	85	21.4106	0.17
No barriers	103	51.7588	89	44.9495	192	48.3627	0.175
Barriers to hand sanitizers	179		241		420
Not in Shops	32	17.8771	51	21.1618	83	19.7619	0.403
Too expensive	155	86.5922	210	87.1369	365	86.9048	0.87
Don’t think it helps	6	3.35196	4	1.65975	10	2.38095	0.261
Type of mask owned	1083		1073		2156
Surgical	487	44.9677	423	39.4222	910	42.2078
Cloth	698	64.4506	727	67.754	1425	66.0946
Barriers to wearing the mask	19	(%)	26	(%)	45
I don't have one because I cannot afford it	8	42.1053	15	57.6923	23	51.1111	0.302
I don't have one because I don't know how to get one/can't find one	8	42.1053	8	30.7692	16	35.5556	0.433
I don't think they work	0	0	3	11.5385	3	6.66667	0.125
They are uncomfortable	5	26.3158	8	30.7692	13	28.8889	0.745
I'm not allowed to wear one	0	0	1	3.84615	1	2.22222	0.387

## Sheet: Effects_health care access
Table 5: Effects on access to health care services
	Female		Male		Total		P values
% of respondents who reporting not being able to access the following services	1083	(%)	1073	(%)	2156	(%)
Accessing e pills	88	8.12558	0	0	88	4.08163	NA
Sanitary towels	117	10.8033	0	0	117	5.42672	NA
Accessing condoms	26	2.40074	156	14.5387	182	8.44156	<0.001
ARV	19	1.75439	30	2.7959	49	2.27273	0.105
HIV/AIDS counselling	33	3.04709	69	6.43057	102	4.73098	<0.001		0
Medicine for acute illnesses	92	8.49492	124	11.5564	216	10.0186	0.018
Medicine for stomach/digestive problems	73	6.74054	81	7.54893	154	7.14286	0.466
Medicine for diabetes/Blood pressure	30	2.77008	39	3.63467	69	3.20037	0.254
Refills for other regular medications	99	9.14127	93	8.66729	192	8.90538	0.699
Immunization/nutrion services	115	10.6187	115	10.7176	230	10.6679	0.941
Post natal care	42	3.87812	32	2.98229	74	3.43228	0.253
Medication of mental health/stress depression	69	6.37119	102	9.50606	171	7.93135	0.007
											Female	Male
										Immunization/nutrition services	10.6	10.7
										Medicine for acute illnesses	8.5	11.6
										Refills for other regular medications	9.1	8.7
										medication of mental health/stress depression	6.4	9.5
										Accessing e pills	8.1	0
										sanitary towels	10.8	0
										Accessing condoms	2.4	14.5
										ARV	1.8	2.8
										HIV/Aids	3	6.4
										Medicine for digestive problems	6.7	7.5
										Medicine for diabetes/Blood pressure	2.8	3.6
										Post natal care	3.9	3

## Sheet: Effects_social_economic
Table 8: Effects of COVID-19 on socio-economic status
% of respondents who reported effects on social status	1083	(%)	1073	(%)	2156	(%)	P values
Seeing family less	405	37.3961	368	34.2964	773	35.8534	0.133
See friends less	440	40.6279	436	40.6337	876	40.6308	0.998
Increased housework	163	15.0508	101	9.41286	264	12.2449	<0.001
More stress	314	28.9935	257	23.9515	571	26.4842	0.008
Live in fear	326	30.1016	321	29.9161	647	30.0093	0.925
Increased crime in neighborhood	108	9.9723	149	13.8863	257	11.9202	0.005
Experienced more violence outside house	47	4.3398	61	5.685	108	5.00928	0.152
Experienced more violence inside house	10	0.923361	27	2.51631	37	1.71614	0.004
Stayed at home	391	36.1034	319	29.7297	710	32.9314	0.002
Avoid public transport	306	28.2548	339	31.5937	645	29.9165	0.09
Unable to access health care	142	13.1117	113	10.5312	255	11.8275	0.064
Stigma	23	2.12373	37	3.44828	60	2.78293	0.062
Discrimination by employer	11	1.0157	13	1.21156	24	1.11317	0.665
Economic effects: % of respondents who reported effects on economic factors	1083		1073		2156
Significant reduction in income	464	42.844	615	57.3159	1079	50.0464	<0.001
Complete loss of job	244	22.53	250	23.2992	494	22.9128	0.671
Increased expense in house	397	36.6574	342	31.8733	739	34.2764	0.019
Unable to purchase sanitary towel	44	4.06279	12	1.11836	56	2.5974	<0.001
Increase in food prices	374	34.5337	350	32.6188	724	33.5807	0.357

## Sheet: Fears and concerns 
Fears and Concerns
	Female		Male		Total		P values
% of respondents who reported the following fears	1083	(%)	1073	(%)	2156	(%)
Death/deadly virus/virus kills people	815	75.2539	819	76.3281	1634	75.7885	0.56
There is no cure/treatment	651	60.1108	638	59.4595	1289	59.7866	0.758
It will lead to crime in the community	85	7.84857	87	8.10811	172	7.97774	0.824
Loss of income/job/closing business	644	59.4645	628	58.5275	1272	58.9981	0.658
Food shortage	223	20.591	105	9.78565	328	15.2134	0.387
No transport available	12	1.10803	5	0.465983	17	0.788497	0.092
Inability to pay rent	104	9.60295	103	9.59925	207	9.60111	0.998
Don't know where to get treatment	16	1.47738	18	1.67754	34	1.57699	0.709
It's hard to keep away from crowds	21	1.93906	20	1.86393	41	1.90167	0.898
Will infect other people	189	17.4515	195	18.1733	384	17.8108	0.661
Being Hospitalized	44	4.06279	52	4.84623	96	4.45269	0.378
Being quarantined	110	10.157	146	13.6067	256	11.8738	0.013
Being separated from family	214	19.7599	124	11.5564	338	15.6772	<0.001

## Sheet: Lock down effects
Concerns of lockdown	Female		Male		Total		P value
	1083		1073		2156
Food	994	91.7821	1009	94.0354	2003	92.9035	0.042
Water	650	60.0185	680	63.3737	1330	61.6883	0.109
Medicine	352	32.5023	316	29.4501	668	30.9833	0.125
Airtime	419	38.6888	465	43.3364	884	41.0019	0.028
Cant stay home	18	1.66205	28	2.60951	46	2.13358	0.128
Money	580	53.5549	589	54.8928	1169	54.2208	0.533
Medical care	342	31.5789	365	34.0168	707	32.7922	0.228
unable to go to usual work	106	9.78763	108	10.0652	214	9.92579	0.829

## Sheet: Actions taken
Knowledge of people with Corona Virus
	Female		Male		Total		P values
% of respondents who reported	1061	(%)	1053	(%)	2114	(%)
Knowing someone with Corona virus	41	3.86428	43		84	3.97351
Knows someone who tested positive	9	0.848256	12		21	0.993377	0.767
Don’t know anyone	1011	95.2875	998		2009	95.0331
Support given to those with virus/suspected	50		55		105
support referral	16	32	31	56.3636	47	44.7619	0.012
Provided information on quarantine	18	36	24	43.6364	42	40	0.425
Provided basic needs- food	5	10	23	41.8182	28	26.6667	<0.001
No support	21	42	15	27.2727	36	34.2857	0.122

[truncated: 1 more sheets: Challenges]
